# Supplementary material for: Immune-Mediated Effects of Microplanar Radiotherapy with a Small Animal Irradiator
Source: Cancers (Basel). 2021 Dec 29;14(1):155. doi: 10.3390/cancers14010155 (PMC8750301; doi:10.3390/cancers14010155)
Supplement: Supplementary file 1 [file cancers-14-00155-s001.zip]

Archive with 1 entries (1 files):
- cancers-1438544-supplementary.pdf
